# Supplementary material for: The prevalence of anxiety and depression in people with age-related macular degeneration: a systematic review of observational study data
Source: BMC Ophthalmol. 2014 Jun 12;14:78. doi: 10.1186/1471-2415-14-78 (PMC4094542; doi:10.1186/1471-2415-14-78)
Supplement: Additional file 1: Table S1 — Data extraction of all included studies. [file 1471-2415-14-78-S1.xlsx]

## Sheet: Table 1. Data Extraction of All
Table 1. Data Extraction of All Included Studies
Authors	Aim	Study Population	Anxiety/Depression Scale	Results	CASP Score	Confounding factors Accounted For
&	Study design		VA Measure
Year
Cruess et al 2007 [3]	To assess the burden of AMD in the Canadian population	Setting: Retinal clinics (cases) and primary care (controls)	HADS (Anxiety and Depression)	Depression: Cases reported significantly more depressive symptoms than controls (AMD group HADS score 5.8 (95% CI 4.0-7.6); Control group HADS score 4.2 (95% CI 2.6-5.8); p=0.037)	8 out of 12	Age, sex, race, comorbidities
	Case-control study	Cases (n=67, mean age 78.8 (SD 7.6)):	Snellen	Anxiety: Anxiety levels did not differ (AMD group HADS score 6.4 (95% CI 4.6-8.3); Control group HADS score 5.4 (95% CI 3.7-7.0); p=0.19)
		Included: Bilateral subfoveal AMD.
		Excluded: Nursing home patients; those with serious confounding ocular pathologies
		Controls (n=99, mean age 61.7 (SD 8.5)):
		Included: Best corrected Snellen VA in the better eye of >20/40
		Excluded: Serious potentially confounding factors.
Rovner & Casten (2001) [13]	To find the incidence rate of depression and its risk factors and consequences.	Setting: Eye hospital	CES-D (Syndromal depression)	Baseline prevalence rate of syndromal depression was 23.5% and high levels of depressive symptoms persisted over time. 6 month incidence rate of depression was 27.8%	10 out of 13	Comorbidity, age
	Prospective cohort	Population (n=51, mean age 81.3 (SD 6.4)):	Snellen	Levels of depression in older persons attending primary care clinics 10-12%, in community 1-3% (data reported from a different study)
		Bilateral AMD patients recruited at baseline; 46 participants re-interviewed 6m later
		Included: Pre-existing AMD in one eye VA worse than 20/70 and developed AMD in the other eye in the previous 6 weeks with acuity worse than 20/70; aged 64 years and over; resident within 25 miles of the eye hospital.
		Excluded: Cognitive impairment.
Rovner et al (2002) [14]	To find the prevalence rate of depression in older people with recent vision loss due to AMD	Setting: Eye hospital	CES-D (Depression defined as a score of ≥16)	17 (33%) of participants were depressed at baseline	9 out of 12	None stated
	Prospective cohort	Population (n=51, mean age 81.3 (SD 6.4)):	Snellen	16% rate has been reported in 2 community population studies, is comparable to the 35.2% rate reported in primary care (data reported from different studies)
		Bilateral AMD patients recruited at baseline; 46 participants re-interviewed 6m later
				Of the 13 participants with depression at baseline on whom follow up data were available, 7 remained depressed at 6 months. The 6 ‘remitted’ participants continued to have depressive symptoms (mean CES-D score 10.8 SE 3.8) exceeding that reported in older persons in the community (mean CES-D score 8.06 SE 0.19) (data reported from different studies), suggesting that depressive symptoms increase o…
		Included: Pre-existing AMD in one eye VA worse than 20/70 and developed AMD in the other eye in the previous 6 weeks with acuity worse than 20/70; aged 64 years and over; resident within 25 miles of the eye hospital.
		Excluded: Cognitive impairment.
Casten et al (2002) [15]	To examine how depression impacts on AMD disability	Setting: Eye clinics	CES-D (Syndromal depression)	49 participants (43%) met criteria for syndromal depression	8 out of 9	Demographic variables, severity of visual impairment or physical health
	Cross-sectional	Population (n=114, mean age 80.4 (SD 6.4)):	Snellen	This exceeds the community rate of 4.4% for older women and 2.7% for older men (data reported from different study)
		People with AMD (55% from a low vision clinic. 45% from a retina clinic)
		Included: Aged over 64; diagnosis of AMD
		Excluded: None given
Soubrane et al (2007) [19]	To examine the impact of neovascular age related macular degeneration on individuals and society	Setting: Retina specialist clinics (cases) and primary care (controls)	HADS (Anxiety and Depression)	Depression: Participants reported more depression than controls after adjusting for covariates (42% relative difference, p<0.01)	11 out of 11	Age, sex, race, comorbidity, country
	Case-Control	Cases (n=401, mean age 78.1 (SD 6.9)):	Snellen	Anxiety: Participants reported more anxiety than controls after adjusting for covariates (AMD participants HADS score 5.5 (95% CI 3.9-7.0); Control participants HADS score 4.2 (95% CI 2.5-5.9); p<0.01)
		Included: Bilateral neovascular subfoveal AMD; aged ;>50 years
		Excluded: Participation in investigational drug studies 30 days prior to survey
		Controls (n=471, mean age 63.8 (SD 8.4)):
		Included: Best corrected Snellen VA of >20/40 in the better eye; free of serious eye pathologies; aged >50 years
		Excluded: Participation in investigational drug studies 30 days prior to survey
Lotery et al (2007) [20]	To examine the impact of neovascular age related macular degeneration on individuals and society	Setting: Specialist retina centres (cases) and primary care (controls)	HADS (Anxiety and Depression)	Depression: Those with subfoveal bilateral neovascular AMD are statistically more likely to be depressed as assessed by HADS (AMD group HADS score 6.9; Control group HADS score 4.0; p<0.01)	10 out of 11	Age, sex, race, comorbidity
	Case-control	Cases (n=75, mean age 79.6 (SD 6.43)):	Snellen	Anxiety: More likely to be anxious but this is not statistically significant (AMD group HADS score 6.1; Control group HADS score 5.2; p=0.25)
		Included: Bilateral neovascular subfoveal AMD; aged >50 years
		Excluded- Participation in investigational drug studies 30 days prior to survey; nursing home patients
		Controls (n=91, mean age 65.3 (SD 8.53)):
		Included: Best corrected Snellen VA of >20/40 in the better eye; free of serious eye pathologies; aged >50 years
		Excluded: Participation in investigational drug studies 30 days prior to survey
Ruiz-Moreno et al (2008) [21]	To assess QoL, depression and healthcare costs in AMD population in Spain	Setting: Eye clinics (cases) (no stated setting for controls)	HADS (Depression and Anxiety)	Depression: Depression is more likely in AMD (AMD group HADS score 7.95 (95% CI 7.13-8.90); Control group HADS score 4.67 (95% CI 4.00-5.42); p<0.05)	8 out of 12	Age, sex, comorbidities
	Case-control	Cases (n=89, mean age 76.2, SD 7.21)):	Snellen	Anxiety: Mean anxiety score was worse for AMD participants, but not statistically significant (AMD group HADS score 7.12 (95% CI 6.20-8.10); Control group HADS score 5.83 (95% CI 5.07-6.65); p=non-sig)
		Included: Bilateral neo-vascular AMD; aged >50 years
		Excluded: Presence of retinopathy
		Controls (n=96,mean age 61.9, SD 8.17)):
		Included: Between 20/20- 20/40 vision; free of any ocular conditions that might impair VA.
		Excluded: None stated
Brody et al (2001) [22]	To examine the prevalence of depressive disorders in community-dwelling adults with age-related macular degeneration (AMD).	Setting: Community	SCID-IV (Depression - score of 2-5 indicated minor depression; score of ≥5 indicated major depression; score of ≥2 excluding ‘depressed mood’ and ‘lack of interest/enjoyment of usual activities’ indicated syndromal depression)	49 (32.5%) met SCID-IV criteria for depressive disorder, twice the rate observed in previous studies of community dwelling elderly (data reported from different study)	10 out of 11	Comorbidities
				11 (7.3%) had major depression, 30 (19.9%) had minor depression, and 8 (5.3%) had sub-syndromal depression.
	Cross-sectional	Population (n=151, mean age 80.63 (SD 5.79))	Snellen
		Included: Aged 60 years and above; AMD (diagnosed by ophthalmologist) whose vision was 20/60 or worse in their better eye
		Excluded: Hearing impairment; physical disability which prevented them from getting to interview; other unstable eye condition; cognitive impairment; known alcohol abuse.
Rovner & Casten (2002) [23]	To investigate the inter-relationships of AMD and disease severity, disability and depression.	Setting: Eye hospital	CES-D (Syndromal depression)	27.5% met criteria for syndromal depression	8 out of 9	Comorbidities
	Cross-sectional	Population (n=51, mean age 81.2, SD 7.01))	Snellen
		Included: Aged 64 years and over; pre-existing AMD in one eye with VA worse than 20/70 and vision loss within 6 weeks in fellow eye with a visual acuity of worse than 20/70; resident within 25 miles of the eye hospital.
		Excluded: Uncontrolled glaucoma; cataracts for which surgery anticipated within the next 12 months; cognitive impairment
Augustin et al (2007) [24]	To estimate the prevalence rates of depression and anxiety in people with wet age-related macular degeneration (AMD)	Setting: Retinal disease centres	HADS (Depression and anxiety- cut-offs based on severity of VA; score of ≥11 indicated definite depression/anxiety)	Depression: Prevalence of severe and moderate depression scores generally increase across the 4 VA severity levels. Severe depression was reported by 13/360 (3.9%)	9 out of 11	Other ocular pathologies
				60/336 (17.9%) met the criterion for definite clinical depression
	Cross-sectional	Population (n=336, mean age 77 (no SD provided))	VA = logMAR units
		People with exudative, subfoveal, choroidal neo-vascular AMD		Anxiety: 101/336 participants (30.1%) met the criterion for definite clinical anxiety.
		Included: Aged 50 years or over; if they had attended the centre for any reason; were able to complete the HADS either on own or with carer		Participants BE:VA < 20/40 had higher HADS total depression and anxiety scores than a comparable of the German population (data reported from different study - not referenced)
		Excluded: Dry AMD; impaired VA not due to AMD; mental disability; participation in another trial.
Kleinschmidt et al (1995) [25]	To investigate whether visually impaired older adults suffered with more depression, more anxiety, and less life satisfaction	Setting: None stated	GDS (Depression – score of 11-20 indicated mild depression; score of 21-30 indicated moderate-severe depression)	Depression: Severely visually impaired were significantly more depressed than the minimally impaired; almost 75% of the total fell in normal range for depression. Means score for minimally impaired=6.025, severely=9.25.Both fell within the normal range. Mean score of severe was at the high end of the range.	6 out of 11	None stated
				Overall 26% were depression when including mild, moderate and severe together (22% mild; 4% moderate-severe)
	Cross-sectional	Population (n=80, mean age 74.28 (SD 5.61) in minimal group, mean age 79.42 (SD 6.07) in severe group):	STAI Y-2 (Anxiety)
				Anxiety: Anxiety was not found to be significantly different between the 2 groups (p=.128). Scores= 54% (21-35); 21% (36-43); 25% (44-67)
		Included: Aged 65 and over; diagnosis of AMD; known diagnosis for at least 6 months; minimally impaired group; VA no worse than 20/50; severely 20/100 or worse in better eye.	Not stated
		Excluded: Physical conditions or social situations that caused the patient great concern or worry; experienced recent death/ a major life event.
Sun et al (2007) [26]	To examine the association between AMD and depressive symptoms	Setting: Community	CES-D (Depression – score of 9 or above indicated depression)	Prevalence of 15.7% in people with early AMD and 17.2% in those with late AMD	8 out of 9	Age, gender and race, education, systolic blood pressure, diabetes, coronary heart disease, stroke, triglyceride, HDL-cholesterol, cigarette smoking, and alcohol consumption
	Cross-sectional	Population (n=2194, mean age 78.4 (no SD given)):	Not stated
		338 people with early AMD; 29 people with late AMD)
		Included: Aged 65 years and over; originally involved in CHD study
		Excluded: Neither white nor African American; taking anti-depressants; incomplete data from original study
Mathew et al (2011) [27]	To examine quality of life in people with AMD	Setting: Retinal clinic (cases) and Research Group database (controls)	GAD (Depression – a score of 2 or more indicates clinically significant symptomatology)	63 (44%) of AMD participants had clinically significant depressive symptoms compared to 18 (17.5%) of controls (p<0.001)	10 out of 11	Comorbidities
	Case-control study	Cases (n=145, mean age 78 (SD 7.7)):	Not stated
		Included: Aged 55 years or over; clinical evidence of AMD of at least AREDS Category 3; VA better than or equal to 6/60; no ocular co-morbidities
		Excluded: None given
		Controls (n=104, mean age 78.1 (SD 5.8)):
		Included: Recruited from a university research database; without self-reported ocular diseases; age and gender matched to AMD group
Wysong et al (2009) [28]	To evaluate the cumulative incidence of visual and functional outcomes for 10 years for a cohort of people with and without AMD	Setting: Community (Medicare claims database) (cases and controls)	ICD-9-CM (Depression)	10 year cumulative incidence of depression 40.3% in AMD participants compared to 38.2% in controls (p<0.001)	8 out of 11	General Health status (co-morbidity), age, sex, race
	Case-control study	Cases (n=32,702, mean age 78.8 (SD 6.7)):	Not stated
		Included: Patients with a first diagnosis of AMD in 1994; aged 68 years or older in 1994; 3 years or prior case data available for analysis
		Excluded: None given
		Controls (n= 32,702, mean age 78.7 (SD 6.7)):
		Included: Aged 68 years or over; data on routine eye surveillance available
		Excluded: None given
Casten et al (2010) [29]	To estimate prevalence rates of depression amongst AMD people receiving anti-VEGF treatment	Setting: Community	Patient Health Questionnaire (Depression –a score of 5 or more out of a possible 27 indicated clinically significant depression)	20% of participants reported clinically significant depressive symptoms at 3 months	8 out of 11	None stated
	Prospective cohort	Population (n=51, mean age 80.7 (SD 6.7)):	Not stated
		People with AMD currently undergoing anti-VEGF treatment recruited at baseline (and re-assessed 3 months later)
		Included: None given
		Excluded: None given
Popescu et al (2012) [30]	To examine the relation between people with age-related eye diseases and depression	Setting: Eye clinics (cases and controls)	Geriatric Depression 15-item Scale (A score of 5 or more indicated depression)	39% of AMD participants reported depressive symptoms (significantly (p<0.05) more than control group)	8 out of 11	Age, sex, ethnicity, education, cognitive status, social support, ADL limitations and lens opacity
	Case-control study	Cases (n=81, mean age 82.4 (SD 5.9)):	Snellen
		Included: Aged 65 years or over; clinically diagnosed AMD (bilateral disease and VA of worse than 20/40 in better eye).
		Excluded: None given
		Controls (n=88, mean age 73.1 (SD 4.5)):
		Included: VA of 20/40 or better in better eye; to have no current eye disease or non-visually impairing conditions
		Excluded: None given
